# Supplementary material for: Repositioning of Tamoxifen in Surface-Modified Nanocapsules as a Promising Oral Treatment for Visceral Leishmaniasis
Source: Pharmaceutics. 2021 Jul 10;13(7):1061. doi: 10.3390/pharmaceutics13071061 (PMC8309129; doi:10.3390/pharmaceutics13071061)
Supplement: Supplementary file 1 [file pharmaceutics-13-01061-s001.zip]

Archive with 1 entries (1 files):
- pharmaceutics-1250425-supplementary.pdf
